# Supplementary material for: DNAJ Homolog Subfamily C Member 11 Stabilizes SARS-CoV-2 NSP3 to Promote Double-Membrane Vesicle Formation
Source: Viruses. 2025 Jul 22;17(8):1025. doi: 10.3390/v17081025 (PMC12390733; doi:10.3390/v17081025)
Supplement: Supplementary file 1 [file viruses-17-01025-s001.zip]

Archive with 2 entries (2 files):
- Table S1.xlsx
- viruses-3665456 -Supplementary Figures.pdf
