# Supplementary material for: DNAJ Homolog Subfamily C Member 11 Stabilizes SARS-CoV-2 NSP3 to Promote Double-Membrane Vesicle Formation
Source: Viruses. 2025 Jul 22;17(8):1025. doi: 10.3390/v17081025 (PMC12390733; doi:10.3390/v17081025)
Supplement: Supplementary file 1 [file viruses-17-01025-s001.zip › Table S1.xlsx]

## Sheet: 工作表1
qPCR primers used in this study
Name	Sequence (5'–3')
GAPDH-qPCR-F	GAAGGTGAAGGTCGGAGTC
GAPDH-qPCR-R	GAAGATGGTGATGGGATTTC
SARS2-NSP1-qPCR-F	CGAAAGGTAAGATGGAGAGCC
SARS2-NSP1-qPCR-R	TGTTGACGTGCCTCTGATAAG
SARS2-E-qPCR-F	CGATCTCTTGTAGATCTGTTCTC
SARS2-E-qPCR-R	ATATTGCAGCAGTACGCACACA
RSV-N-qPCR-F	TGCAGGGCAAGTGATGTTAC
RSV-N-qPCR-R	TTCCATTTCTGCTTGCACAC
IFN-α1-qPCR-F	GGACCTTGATGCTCCTGGCACAAA
IFN-α1-qPCR-R	TCTAGGAGGTCCTCATCCCAAGCA
IFN-β-qPCR-F	GACATCCCTGAGGAGATTAAG
IFN-β-qPCR-R	ATGTTCTGGAGCATCTCATAG
ISG15-qPCR-F	GGACAAATGCGACGAACC
ISG15-qPCR-R	CCCGCTCACTTGCTGCTT
IL6-qPCR-F	TGACCCAACCACAAATGC
IL6-qPCR-R	AGGAACTCCTTAAAGCTGCG
TNF-α-qPCR-F	AGAGGGAGAGAAGCAACTACA
TNF-α-qPCR-R	GGGTCAGTATGTGAGAGGAAGA
OASL-qPCR-F	CGGCCAACTAAGCTGAAGA
OASL-qPCR-R	CCCAGGCATAGATGGTTAGAAG
ISG54-qPCR-F	CTGCAACCATGAGTGAGAA
ISG54-qPCR-R	CCTTTGAGGTGCTTTAGATAG
ISG56-qPCR-F	TACAGCAACCATGAGTACAA
ISG56-qPCR-R	ACGTAGGCCAGGAGGTTGTGCAT
229E-N-qPCR-F	CGCAAGAATTCAGAACCAGAG
229E-N-qPCR-R	GGGAGTCAGGTTCTTCAACAA
NL63-N-qPCR-F	AGGACCTTAAATTCAGACAACGTTCT
NL63-N-qPCR-R	GATTACGTTTGCGATTAC CAAGACT
DNAJC11-qPCR-F	AACTTTGCGCTCAGACGA
DNAJC11-qPCR-R	GGAACAGCTTGAGACCGAA
EV-D68-VP1-qPCR-F	GTGGTCCCTAGTCTAAATGCAG
EV-D68-VP1-qPCR-R	TAACGTCTCCGACACACCATG
